# Supplementary material for: Understanding crystallization pathways leading to manganese oxide polymorph formation
Source: Nat Commun. 2018 Jun 29;9:2553. doi: 10.1038/s41467-018-04917-y (PMC6026189; doi:10.1038/s41467-018-04917-y)
Supplement: Supplementary file 4 — Supplementary Data 1 [file 41467_2018_4917_MOESM4_ESM.cif]

 
######################################################################
data_MnOx_20170512_fit_alpha_5_addK

# phase info for alpha follows
_pd_phase_name  alpha
_cell_length_a  9.793488
_cell_length_b  9.793488
_cell_length_c  2.840803
_cell_angle_alpha  90
_cell_angle_beta   90
_cell_angle_gamma  90
_cell_volume  272.468
_symmetry_cell_setting  tetragonal
_symmetry_space_group_name_H-M  "I 4/m"
loop_
    _space_group_symop_id
    _space_group_symop_operation_xyz
     1  x,y,z
     2  -y,x,z
     3  -x,-y,z
     4  y,-x,z
     5  -x,-y,-z
     6  y,-x,-z
     7  x,y,-z
     8  -y,x,-z
     9  1/2+x,1/2+y,1/2+z
    10  1/2-y,1/2+x,1/2+z
    11  1/2-x,1/2-y,1/2+z
    12  1/2+y,1/2-x,1/2+z
    13  1/2-x,1/2-y,1/2-z
    14  1/2+y,1/2-x,1/2-z
    15  1/2+x,1/2+y,1/2-z
    16  1/2-y,1/2+x,1/2-z

# ATOMIC COORDINATES AND DISPLACEMENT PARAMETERS
loop_ 
   _atom_site_label
   _atom_site_type_symbol
   _atom_site_fract_x
   _atom_site_fract_y
   _atom_site_fract_z
   _atom_site_occupancy
   _atom_site_adp_type
   _atom_site_U_iso_or_equiv
   _atom_site_symmetry_multiplicity
Mn1    Mn   0.14988     0.33158     0.50000     1.000      Uiso 0.010      8   
O2     O    0.00000     0.65228     0.50000     1.000      Uiso 0.010      8   
O3     O    0.14347     0.20535     0.00000     1.000      Uiso 0.010      8   
K4     K    0.50000     0.50000     0.00000     0.100      Uiso 0.010      2   

loop_  _atom_type_symbol _atom_type_number_in_cell
  K    0.2
  Mn   8
  O    16

# Note that Z affects _cell_formula_sum and _weight
_cell_formula_units_Z  8
_chemical_formula_sum  "K0.025 Mn O2"
_chemical_formula_weight  91.91
