# Supplementary material for: Understanding crystallization pathways leading to manganese oxide polymorph formation
Source: Nat Commun. 2018 Jun 29;9:2553. doi: 10.1038/s41467-018-04917-y (PMC6026189; doi:10.1038/s41467-018-04917-y)
Supplement: Supplementary file 6 — Supplementary Data 3 [file 41467_2018_4917_MOESM6_ESM.cif]

# generated using pymatgen
data_K2Mn6(H2O5)3
_symmetry_space_group_name_H-M   Pma2
_cell_length_a   13.99898936
_cell_length_b   4.91280791
_cell_length_c   8.56803459
_cell_angle_alpha   90.00000000
_cell_angle_beta   90.00000000
_cell_angle_gamma   90.00000000
_symmetry_Int_Tables_number   28
_chemical_formula_structural   K2Mn6(H2O5)3
_chemical_formula_sum   'K4 Mn12 H12 O30'
_cell_volume   589.26097237
_cell_formula_units_Z   2
loop_
 _symmetry_equiv_pos_site_id
 _symmetry_equiv_pos_as_xyz
  1  'x, y, z'
  2  '-x, -y, z'
  3  '-x+1/2, y, z'
  4  'x+1/2, -y, z'
loop_
 _atom_site_type_symbol
 _atom_site_label
 _atom_site_symmetry_multiplicity
 _atom_site_Wyckoff_symbol
 _atom_site_fract_x
 _atom_site_fract_y
 _atom_site_fract_z
 _atom_site_occupancy
  K  K1  2  c  0.250000  0.486826  0.993652  1
  K  K2  2  c  0.250000  0.932919  0.510679  1
  Mn  Mn3  2  a  0.000000  0.000000  0.019912  1
  Mn  Mn4  2  a  0.000000  0.000000  0.352565  1
  Mn  Mn5  2  a  0.000000  0.000000  0.685479  1
  Mn  Mn6  2  b  0.000000  0.500000  0.185631  1
  Mn  Mn7  2  b  0.000000  0.500000  0.520574  1
  Mn  Mn8  2  b  0.000000  0.500000  0.850786  1
  H  H9  4  d  0.191491  0.516471  0.335895  1
  H  H10  4  d  0.191675  0.026168  0.841573  1
  H  H11  4  d  0.195177  0.036816  0.193042  1
  O  O12  4  d  0.068880  0.678432  0.686658  1
  O  O13  4  d  0.070603  0.676187  0.018130  1
  O  O14  4  d  0.070920  0.170155  0.520538  1
  O  O15  4  d  0.071487  0.178351  0.852544  1
  O  O16  4  d  0.072772  0.178792  0.186732  1
  O  O17  4  d  0.072829  0.682503  0.348958  1
  O  O18  2  c  0.250000  0.410374  0.355663  1
  O  O19  2  c  0.250000  0.921540  0.174390  1
  O  O20  2  c  0.250000  0.930709  0.812524  1
