# Supplementary material for: Understanding crystallization pathways leading to manganese oxide polymorph formation
Source: Nat Commun. 2018 Jun 29;9:2553. doi: 10.1038/s41467-018-04917-y (PMC6026189; doi:10.1038/s41467-018-04917-y)
Supplement: Supplementary file 7 — Supplementary Data 4 [file 41467_2018_4917_MOESM7_ESM.cif]

# generated using pymatgen
data_MnO2
_symmetry_space_group_name_H-M   C2/m
_cell_length_a   14.03592380
_cell_length_b   2.93281736
_cell_length_c   4.46868970
_cell_angle_alpha   90.00000000
_cell_angle_beta   90.69202871
_cell_angle_gamma   90.00000000
_symmetry_Int_Tables_number   12
_chemical_formula_structural   MnO2
_chemical_formula_sum   'Mn6 O12'
_cell_volume   183.939304599
_cell_formula_units_Z   6
loop_
 _symmetry_equiv_pos_site_id
 _symmetry_equiv_pos_as_xyz
  1  'x, y, z'
  2  '-x, -y, -z'
  3  '-x, y, -z'
  4  'x, -y, z'
  5  'x+1/2, y+1/2, z'
  6  '-x+1/2, -y+1/2, -z'
  7  '-x+1/2, y+1/2, -z'
  8  'x+1/2, -y+1/2, z'
loop_
 _atom_site_type_symbol
 _atom_site_label
 _atom_site_symmetry_multiplicity
 _atom_site_fract_x
 _atom_site_fract_y
 _atom_site_fract_z
 _atom_site_occupancy
  Mn  Mn1  4  0.158260  0.500000  0.503523  1
  Mn  Mn2  2  0.000000  0.000000  0.000000  1
  O  O3  4  0.053687  0.500000  0.780424  1
  O  O4  4  0.109384  0.000000  0.270668  1
  O  O5  4  0.221514  0.000000  0.710978  1
