# Supplementary material for: Understanding crystallization pathways leading to manganese oxide polymorph formation
Source: Nat Commun. 2018 Jun 29;9:2553. doi: 10.1038/s41467-018-04917-y (PMC6026189; doi:10.1038/s41467-018-04917-y)
Supplement: Supplementary file 8 — Supplementary Data 5 [file 41467_2018_4917_MOESM8_ESM.cif]

# generated using pymatgen
data_MnO2
_symmetry_space_group_name_H-M   Pnma
_cell_length_a   9.39561218
_cell_length_b   2.93247079
_cell_length_c   4.64635562
_cell_angle_alpha   90.00000000
_cell_angle_beta   90.00000000
_cell_angle_gamma   90.00000000
_symmetry_Int_Tables_number   62
_chemical_formula_structural   MnO2
_chemical_formula_sum   'Mn4 O8'
_cell_volume   128.018054701
_cell_formula_units_Z   4
loop_
 _symmetry_equiv_pos_site_id
 _symmetry_equiv_pos_as_xyz
  1  'x, y, z'
  2  '-x, -y, -z'
  3  '-x+1/2, -y, z+1/2'
  4  'x+1/2, y, -z+1/2'
  5  'x+1/2, -y+1/2, -z+1/2'
  6  '-x+1/2, y+1/2, z+1/2'
  7  '-x, y+1/2, -z'
  8  'x, -y+1/2, z'
loop_
 _atom_site_type_symbol
 _atom_site_label
 _atom_site_symmetry_multiplicity
 _atom_site_fract_x
 _atom_site_fract_y
 _atom_site_fract_z
 _atom_site_occupancy
  Mn  Mn1  4  0.135133  0.750000  0.535087  1
  O  O2  4  0.031199  0.250000  0.713987  1
  O  O3  4  0.224347  0.250000  0.340241  1
